# Supplementary material for: Consistent ultra-long DNA sequencing with automated slow pipetting
Source: BMC Genomics. 2021 Mar 12;22:182. doi: 10.1186/s12864-021-07500-w (PMC7953553; doi:10.1186/s12864-021-07500-w)
Supplement: Supplementary file 6 — Additional file 6: Supplementary Table 2. Ten longest mapped reads for four exemplary libraries. Length is displayed in base pairs and was calculated after programmatic fusion of split reads (see methods). [file 12864_2021_7500_MOESM6_ESM.xlsx]

## Sheet: Supplementary Table 3
Supplementary Table 2 Ten longest mapped reads from four exemplarly libraries
Rank	Library 4	Library 5	Library 6	Library 7
1	1754890	1871666	831832	827334
2	1751480	1235816	831499	745625
3	1663707	1203217	793852	728755
4	1396147	1187847	770147	721671
5	1283829	1154519	759750	716094
6	1222397	1093836	758350	710552
7	1217738	1047338	734594	697339
8	1160409	1046542	731703	696136
9	1110607	1035888	725736	691595
10	1108866	1023643	722791	688198
