# Supplementary material for: Consistent ultra-long DNA sequencing with automated slow pipetting
Source: BMC Genomics. 2021 Mar 12;22:182. doi: 10.1186/s12864-021-07500-w (PMC7953553; doi:10.1186/s12864-021-07500-w)
Supplement: Supplementary file 7 — Additional file 7: Supplementary Table 3. SRA accession numbers for associated sequencing data. [file 12864_2021_7500_MOESM7_ESM.xlsx]

## Sheet: Sheet1
Supplementary Table 3 SRA accession numbers for associated sequencing data
Sample Id	Species	Pipetting method	DNA Isolation	Bioproject	Biosample	SRA Accession	File name
rh1990	Macaca mulatta	Aspiration	1	PRJNA704778	SAMN18055542	SRX10167208	20190829_22895_rh1990_39.fq.gz
rh1990	Macaca mulatta	Aspiration	1	PRJNA704778	SAMN18055542	SRX10167209	20190829_22896_rh1990_40.fq.gz
rh1990	Macaca mulatta	Aspiration	2	PRJNA704778	SAMN18055542	SRX10167220	20190916_22975_rh1990_43.fq.gz
rh1990	Macaca mulatta	Aspiration	2	PRJNA704778	SAMN18055542	SRX10167223	20190916_22976_rh1990_44.fq.gz
rh1990	Macaca mulatta	Aspiration	3	PRJNA704778	SAMN18055542	SRX10167224	20190916_22977_rh1990_45.fq.gz
rh1990	Macaca mulatta	Aspiration	3	PRJNA704778	SAMN18055542	SRX10167225	20190916_22978_rh1990_46.fq.gz
rh1990	Macaca mulatta	Rotation	1	PRJNA704778	SAMN18055542	SRX10167226	20190918_22990_rh1990_47.fq.gz
rh1990	Macaca mulatta	Rotation	1	PRJNA704778	SAMN18055542	SRX10167227	20190918_22991_rh1990_48.fq.gz
rh1990	Macaca mulatta	Rotation	2	PRJNA704778	SAMN18055542	SRX10167228	20190918_22992_rh1990_49.fq.gz
rh1990	Macaca mulatta	Rotation	2	PRJNA704778	SAMN18055542	SRX10167229	20190918_22993_rh1990_50.fq.gz
rh1990	Macaca mulatta	Rotation	3	PRJNA704778	SAMN18055542	SRX10167210	20190927_23052_rh1990_59.fq.gz
rh1990	Macaca mulatta	Rotation	3	PRJNA704778	SAMN18055542	SRX10167211	20190927_23054_rh1990_60.fq.gz
rh1990	Macaca mulatta	Automation	1	PRJNA704778	SAMN18055542	SRX10167212	20190822_22859_rh1990_37.fq.gz
rh1990	Macaca mulatta	Automation	1	PRJNA704778	SAMN18055542	SRX10167213	20190822_22860_rh1990_38.fq.gz
rh1990	Macaca mulatta	Automation	2	PRJNA704778	SAMN18055542	SRX10167214	20190923_23026_rh1990_55.fq.gz
rh1990	Macaca mulatta	Automation	2	PRJNA704778	SAMN18055542	SRX10167215	20190923_23027_rh1990_56.fq.gz
rh1990	Macaca mulatta	Automation	3	PRJNA704778	SAMN18055542	SRX10167216	20190923_23028_rh1990_57.fq.gz
rh1990	Macaca mulatta	Automation	3	PRJNA704778	SAMN18055542	SRX10167217	20190923_23029_rh1990_58.fq.gz
r02072	Macaca mulatta	Automation	4	PRJNA704778	SAMN18055543	SRX10167218	20191004_23089_r02072_20.fq.gz
r02072	Macaca mulatta	Automation	5	PRJNA704778	SAMN18055543	SRX10167219	20191016_23160_r02072_40.fq.gz
cy0161	Macaca fascicularis	Automation	6	PRJNA704778	SAMN18055544	SRX10167221	20200225_23674_cy0161_14.fq.gz
cy0161	Macaca fascicularis	Automation	7	PRJNA704778	SAMN18055544	SRX10167222	20200225_23676_cy0161_16.fq.gz
